# Supplementary material for: Genetic and phenotypic dissection of 1q43q44 microdeletion syndrome and neurodevelopmental phenotypes associated with mutations in ZBTB18 and HNRNPU
Source: Hum Genet. 2017 Mar 10;136(4):463–79. doi: 10.1007/s00439-017-1772-0 (PMC5360844; doi:10.1007/s00439-017-1772-0)
Supplement: Supplementary file 7 — Table S3. Molecular and clinical data from 37 patients with 1q43q44 deletions in the literature (XLSX 29 kb) [file 439_2017_1772_MOESM7_ESM.xlsx]

## Sheet: Feuil1
Table S3. Patients with 1q43q44 deletions from the literature.
Reference	Ballif and al. 2012	Ballif and al. 2012	Ballif and al. 2012	Ballif and al. 2012	Ballif and al. 2012	Ballif and al. 2012	Ballif and al. 2012	Ballif and al. 2012	Ballif and al. 2012	Ballif and al. 2012	Ballif and al. 2012	Ballif and al. 2012	Ballif and al. 2012	Ballif and al. 2012	Ballif and al. 2012	Ballif and al. 2012	Ballif and al. 2012	Nagamani et al. 2012	Nagamani et al. 2012	Nagamani et al. 2012	Nagamani et al. 2012	Selmer et al. 2012	Thierry et al. 2012	Thierry et al. 2012	Thierry et al. 2012	Thierry et al. 2012	Thierry et al. 2012	Thierry et al. 2012	Perlman et al. 2013	Du et al. 2014	Gai et al. 2014	Gupta et al. 2014	Ballif and al. 2012	Ballif and al. 2012	Ballif and al. 2012	Nagamani et al. 2012	Nagamani et al. 2012	Reference
Patient ID	#1	#2	#3	#4	#5	#6	#7	#8	#12	#13	#14	#15	#16	#17	#18	#19	#20	#1	#2	#3	#4	pat #1	#1	#2	#4	#8	#10	#11	pat #1	S37	pat #1	pat #1	#9	#10	#11	#5	#6	Patient ID
Patient ID in our manuscript	L1	L2	L3	L4	L5	L6	L7	L8	L9	L10	L11	L12	L13	L14	L15	L16	L17	L18	L19	L20	L21	L22	L23	L24	L25	L26	L27	L28	L29	L30	L31	L32	L33	L34	L35	L36	L37
Gender	M	M	F	F	F	M	F	M	F	M	F	F	F	F	F	F	M	M	F	F	M	M							F	M	M	F	M	M	F	F	F	Gender
Age	2 y 7 m	1 y 10 m	10 y	10 y	15 y 4 m	14 y	18 m	4 y	8 y	8 m	3 y	38 y	2 y 9 m	10 y	9 y	2 y 11 m	6 y	6 m	2 y	3 y	9 y	10 y	3 y 10 m	5 y	0.5 y	10.5 y	4.8 y	9.8 y	2 y	NA	5.5 y	3 y	4 y 2 m	2 y 4 m	2 y 10 m	11 m	7.5 y	Age
Genomic coordinates of the deletion (original)	hg18 chr1:238,057,241-242,378,379	hg18 chr1:238,179,801-242,315,604	hg18 chr1:239,559,031-245,532,863	hg18 chr1:240,306,792-242,935,904	hg18 chr1:240,408,374-242,898,473	hg18 chr1:240,770,319-243,153,373	hg18 chr1:241,067,197-242,554,483	hg18 chr1:241,403,849-242,670,260	hg18 chr1 : 241,980,090-247,174,956	hg18 chr1:242,241,072-246,702,421	hg18 chr1:242,582,708-243,822,494	hg18 chr1:242,606,266-243,768,115	hg18 chr1:242,608,344-243,417,919	hg18 chr1:243,006,404-244,452,092	hg18 chr1:243,028,418-244,388,130	hg18 chr1:243,028,418-243,732,145	hg18 chr1:243,052,583-243,172,621	hg18 chr1:240,640,553-243,882,928	hg18 chr1:241,014,694-242,398,193	hg18 chr1:241,014,694-244,616,824	hg18 chr1:240,228,748-245,059,290	hg18 chr1:243,035,865-243,198,720	hg19 chr1:243,169,078-245,427,868	hg19 chr1:243,981,657-246,550,417	hg19 chr1:244,463,644-245,372,405	hg19 chr1:244669875-246173007	hg19 chr1:244891117-245527024	hg19 chr1:244974721-246332669	hg18 chr1:242,191,892-243,660,791	hg19 chr1:244,961,797-247,074,490	hg19 chr1: 243,651,534-244,014,380	hg19 chr1:244,744,522-246,608,189	hg18 chr1:241,442,091-241,845,061	hg18 chr1:241,867,534-242,000,584	hg18 chr1:241,897,641-242,110,212	hg18 chr1:241,833,595-241,936,310	hg18 chr1:241,505,679-241,742,028	Genomic coordinates of the deletion
Genomic coordinates of the deletion (conv hg19)	chr1:239990618-244311756	chr1:240113178-244248981	chr1:241492408-247466240	chr1:242240169-244869281	chr1:242341751-244831850	chr1:242703696-245086750	chr1:243000574-244487860	chr1:243337226-244603637	chr1:243913467-249208333	chr1:244174449-248635798	chr1:244516085-245755871	chr1:244539643-245701492	chr1:244541721-245351296	chr1:244939781-246385469	chr1:244961795-246321507	chr1:244961795-245665522	chr1:244985960-245105998	chr1:242573930-245816305	chr1:242948071-244331570	chr1:242948071-246550201	chr1:242162125-246992667	chr1:244969242-245132097	chr1:243,169,078-245,427,868	chr1:243981657-246550417	chr1:244463644-245372405	chr1:244669875-246173007	chr1:244891117-245527024	chr1:244974721-246332669	chr1:244125269-245594168	chr1:244,961,797-247,074,490	chr1: 243,651,534-244,014,380	chr1:244,744,522-246,608,189	chr1:243375468-243778438	chr1:243800911-243933961	chr1:243831018-244043589	chr1:243766972-243869687	chr1:243439056-243675405	Genomic coordinates of the deletion (conv hg19)
Size of the deletion (Mb)	4.3	4.14	5.97	2.63	2.49	2.38	1.49	1.27	5.19	4.46	1.24	1.16	0.81	1.45	1.36	0.7	0.12	3.15	1.38	3.6	4.8	0.163	2.26	2.57	0.91	1.5	0.636	1.36	1.47	2.1	0.36	1.87	0.402	0.133	0.212	0.1	0.236	Size of the deletion (Mb)
Inheritance	de novo	NA	de novo	de novo	de novo	NA	de novo	de novo	NA	de novo	NA	NA	de novo	NA	NA	de novo	NA	de novo	de novo	de novo	not in mother	de novo	de novo	de novo	de novo	absent in mother	de novo	de novo	de novo	de novo	inherited from father with normal OFC	NA	de novo	inherited from affected mother	NA	NA	not in mother	Inheritance
Epilepsy	-	-	+	-	-	+	-	+	- (at 5 y)	+	+	+	-	+	+	+	+	+	-	-	+	+	+	+	+	+	+	+	+	+	-	+	-	-	-	-	-	Epilepsy
Age 1st seizure	NA	NA	12 m	NA	NA	12 m	NA	9 m	NA	1.8 m	NA		NA	NA	NA	12 m	NA	NA	NA	NA	NA	11 m	NA	NA	NA	NA	NA	NA	0.5 m	5 m	NA	12 m	NA	NA	NA	NA	NA	Age 1st seizure
Other epilepsy data	NA	NA	controlled with medication	NA	NA	GTCS	NA	1st seizure febrile, staring spells at 4 y	NA	EEG: bitemporal spike and wave pattern consistent with seizures, controlled with medication	NA		NA	NA	NA	including febrile seizures, max of 9 in 2 days, controlled with medication	interictal spike wave complex	NA	NA	NA	NA	1st seizures absences treated with VPA; 23 m GTCS; controlled with AED	NA	NA	NA	NA	NA	NA	partially controlled with EAD	infantile spasms, hypsarrhythmia	NA	hemicorporeal convulsions, status epilepticus, drug-resistant	NA	NA	NA	NA	NA	Other epilepsy data
Developmental delay / ID	not detailed	not detailed	not detailed	not detailed	not detailed	not detailed	not detailed	not detailed	not detailed	not detailed	not detailed	not detailed	not detailed	not detailed	not detailed	not detailed	not detailed	+	+	+	+	+ 2 y: two words, walked unsteadily; 10 y: severe MR	severe DD, sitting 3 y, absence of speech, unable to walk	severe DD, walked with support 5 y	severe DD	moderate-severe DD, sat at 11 m, walked at 22 m	severe DD, walked at 4.9 y	severe DD, sat at 10 m, walked at 2 y	+ severe, estimated age 6-9 m at 2 y	+ severe speech delay, autistic behaviour	walked at 18 m, delayed speech; WPPSI-III (5.5 y): borderline range	holds head 6-7 m, sitting 9 m	NA	NA	NA	+	+	Developmental delay / ID
OFC	-3.3 SD	-3.4 SD	-5 SD	-3.1 SD	-2.9 SD	-2.8 SD	-5 SD	-3 SD	-3.9 SD	-3.4 SD	-0.7 SD	+2 SD	-1.1 SD	-0.2 SD	NA	-0.4 SD	NA	microcephaly <3rd perc.	microcephaly <5th perc.	microcephaly <5th perc.	microcephaly <3rd perc.	52.7 cm (2.5-10th perc.)	-4 SD	- 3 SD	-1 SD	+1.5 SD	0 SD	-1 SD	15th perc.	NA	48 cm (2nd perc.)	46.5 cm (10th perc.)	-2 SD	-3.5 SD	-3 SD	microcephaly <3rd perc.	normal	OFC
Neurological examination	NA	NA	NA	NA	NA	NA	NA	NA	NA	NA	NA	NA	NA	NA	NA	NA	NA	hypotonia	aggressive behaviour	NA	NA	neonatal hypotonia; 2 y diagnosis of autism	hypotonia, hand stereotypies	NA	NA	NA	hand stereotypies, autistic features	autistic features	preterm (35 weeks), feeding difficulties (gastrostomy), truncal hypotonia (2 y)	NA	hypotonia	hypertonia of right limbs	NA	NA	NA	NA	NA	Neurology
Anomalies of the corpus callosum	thin CC	hypoplasia	ACC	ACC atrophy of the splenium	none	hypoplastic CC	none	none	hypoplasia of CC and ACC (absence of rostrum and posterior commisure)	agenesis/dysgenesis of the CC	none	none	NA	none	NA	none	NA	"ACC"	thin corpus callosum + hypoplasia of splenium	"ACC"	thin corpus callosum	thin CC	none	agenesis	none	none	none	none	dysgenesis (thin splenium and body, malformation of the rostrum)	NA	none	thin CC	none	none	none	none	none	Anomalies of the corpus callosum
Cerebral MRI / other features	delayed myelination	Dandy Walker variant, hypoplasia of vermis and cerebellum; hypoplasia of brainstem, questionable periventricular leukomalacia	NA	vermian atrophy	normal	cerebral atrophy	normal	normal	agenesis of septum pellucidum	NA	normal	normal	NA	normal	NA	normal	NA	temporal pachygyria, occipital polymicrogyria	cerebral volume loss	"mild simplification of cerebral gyri"	small cerebral hemispheres, dilated subarchnoid space, cerebellar atrophy	none	global atrophy, micropolygyria	micropolygyria, delayed myelinization	myelinization delay, global atrophy	moderate cerebellar hypoplasia	normal	moderate ventricular dilatation	pachygyria, mild ventriculomegaly	delayed myelination	normal	atrophy of the left cerebral hemisphere	normal	displacement of posterior pituitary with Rathke cleft cyst	small white matter lesion	normal	normal	Cerebral MRI / other features
Extracerebral malformations / other	NA	NA	NA	NA	NA	NA	NA	NA	NA	NA	NA	NA	NA	NA	NA	NA	NA	NA	none	atrial septal defect, polysyndactyly of toes	Hirschsprung disease	anomaly of truncus brachiocephalicus, peripheral hypothyroidism, short stature <2.5th perc.	NA	"cardiopathy", scoliosis, joints hyperlaxity	cryptorchidy, mild hypoplasia of fingernails	cryptorchidy	NA	right renal agenesis	NA	none	joints hyperlaxity	short stature <3rd perc.	NA	NA	NA	ventricular septal defect, renal hypoplasia and ureteral duplication	none	Extracerebral malformations / other
HNRNPU del	-	-	+	-	-	+	-	-	+	+	+	+	+	+	+	+	+	+	-	+	+	+	+	+	+	+	+	+	+	+	-	+	-	-	-	-	-	HNRNPU del
ZBTB18 del	+	+	+	+	+	+	+	+	+	+	-	-	-	-	-	-	-	+	+	+	+	-	+	+	-	-	-	-	+	-	-	-	-	-	-	-	-	ZBTB18 del
AKT3 del	+	+	+	+	+	+	+	+	+	-	-	-	-	-	-	-	-	+	+	+	+	-	+	+	-	-	-	-	-	-	+	-	+	+	+	+	+	AKT3 del
NA: not available or not applicable; F: female; M: male; y: years; m: months; GTCS: generalized tonic-clonic seizures; DD: developmental delay; OFC: occipitofrontal circumference; CC: corpus callosum; ACC: agenesis of the corpus callosum; perc.: percentile
