# Supplementary material for: Genetic and phenotypic dissection of 1q43q44 microdeletion syndrome and neurodevelopmental phenotypes associated with mutations in ZBTB18 and HNRNPU
Source: Hum Genet. 2017 Mar 10;136(4):463–79. doi: 10.1007/s00439-017-1772-0 (PMC5360844; doi:10.1007/s00439-017-1772-0)
Supplement: Supplementary file 10 — Table S6. Clinical and molecular data from patients with ZBTB18 mutations in the literature (XLSX 14 kb) [file 439_2017_1772_MOESM10_ESM.xlsx]

## Sheet: Feuil1
Table S6. Patients with ZBTB18 mutations from the literature.
References		Rauch et al. 2012	de Munnik et al. 2014	Lopes et al. 2016	Cohen et al. 2016
Patients IDs	original	MS047	patient 1	#5	#1	#2	#3	#4	#5
	in our manuscript	ZL1	ZL2	ZL3	ZL4	ZL5	ZL6	ZL7	ZL8
General data	Geographic origin	German	NA	NA	European ancestry	European ancestry	Mexican	Caucasian	African American
	Gender	F	F	F	M	M	M	M	M
	Age at last examination	18.5 y	2 y	5 y	7 y	3 y	4 y	37 y	6 y
Genetics	Variant position (hg19)	g.244218559C>G	g.244217473G>T	g.244217659C>T	g.244218458A>G	g.244218019_244218020del	g.244218259C>T	g.244218466C>T	g.244217209C>T
	cDNA change	c.1483C>G	c.397G>T	c. 583C>T	c.1382A>G	c.943_944delAG	c.1183C>T	c.1390C>T	c.133C>T
	Amino acid change (NM_205768.2)	p.Arg495Gly	p.Glu133*	p.Arg195*	p.Asn461Ser	p.Arg315Glyfs*4	p.Gln395*	p.Arg464Cys	p.Arg45*
	Exon N°	2	2	2	2	2	2	2	2
	Inheritance	de novo	de novo	de novo	de novo	de novo	de novo	de novo	de novo
Prenatal/neonatal findings		none	fetal US: bilateral pyelectasia and choroid plexus cysts, IUGR / feeding difficulties, poor weight gain	none	none	none	none	none	none
Epilepsy	Epilepsy	no	no	no	no	no	(1 infantile febrile seizure)	no	yes
	Age of first seizure	NA	NA	NA	NA	NA	NA	NA	3 y
	Type of seizures	NA	NA	NA	NA	NA	NA	NA	focal motor seizures with or without impairment of consciousness
	Triggers of seizures	NA	NA	NA	NA	NA	NA	NA	none
	EEG	NA	NA	NA	slowing and multifocal spike activity (8 m)	NA	NA	NA	multifocal spikes and sharp waves
Developmetal delay/ intellectual disability	Age of sitting	6 m	NA	12 m (with support)	2 y (with support)	9 m	NA	12 m	6 m
	Age of walking	24 m	26 m	24 m	5 y (with aid)	24 m	> 24 m	24 m	14 m
	First words	18 m	NA	NA	NA	NA	NA	NA	24 m
	Language abilities	"slightly limited"	NA	absent speech	absent speech	inconsistent words	absent speech	few words	multi-word sentences
	Use of hands	NA	NA	hand stereotypies	stereotypies	NA	NA	purposeful	purposeful
	Other	NA	NA	breathing stereotypies	NA	NA	communicates with signs	communicates with signs	NA
	Global developmental level	moderate ID	mild ID with prominent speech delay	severe ID ("regressed at around 8 months")	severe ID	mild/moderate ID	moderate ID	mild ID	overall cognitive ability in the low average range (Differential Ability Scales-II, standard score 80)
Clinical examination	Height (cm)/weight (kg)/OFC (cm) + SD	169 (+1.8) / NA / 57 (+2)	79 (-4.5) / 7.9 (-4.6) / 43 (-4)	? / ? / "microcephaly"	136.5 (>+3) / ? / 50.5 (-1)	90.5 (-1) / 12.7 (-1) / 47.5 (-2.5)	98 (-0.5) / 13.15 (-1) / 47 (<-3)	NA	122 (+1.8) / 20.6 (+0.5) / 50 (-1.3)
	Neurological examination	NA	normal	"gait abnormalities", dystonia	truncal hypotonia, spasticity in lower limbs	truncal hypotonia	ayaxia, truncal hypotonia, strabismus	normal	generalized hypotonia
Brain MRI / age		normal / 6 y	normal	normal	hypoplasia of CC and hypoplasia of inferior cerebellar vermis / 44 m	hypoplasia of the posterior part of CC / 19 m	hypoplasia of posterior part of CC / 47 m	NA	mild global hypoplasia of CC / 37 m
NA: not available or not applicable; F: female; M: male; IUGR: intra uterine growth retardation; m: months; y: years; ID: intellectual deficiency; CC: corpus callosum
Reported ZBTB18 mutations without clinical information.
McRae et al. DDD 2016	McRae et al. DDD 2016	McRae et al. DDD 2016	McRae et al. DDD 2016	McRae et al. DDD 2016
DDD4K.01165	DDD4K.01902	DDD4K.00855	DDD4K.02793	DDD4K.00400
NA	NA	NA	NA	NA
NA	NA	NA	NA	NA
F	M	M	M	F
NA	NA	NA	NA	NA
g.244218467G>A	g.244217698G>T	g.244218122dup	g.244217887C>T	g.244217711del
c.1391G>A	c.622G>T	c.1046dup	c.811C>T	c.635del
p.Arg464His	p.Gly208*	p.Glu350Argfs*151	p.Gln271*	p.Pro212Hisfs*10
2	2	2	2	2
de novo	de novo	de novo	de novo	?
